# Supplementary material for: The Preparation and Crystal Structures of Octaoxoketocalix[8]arene Derivatives: The Ketocalixarene Counterparts of the Largest “Major” Calixarene
Source: Molecules. 2024 Aug 29;29(17):4094. doi: 10.3390/molecules29174094 (PMC11397158; doi:10.3390/molecules29174094)
Supplement: Supplementary file 1 [file molecules-29-04094-s001.zip]

Archive with 1 entries (1 files):
- molecules-3115698-supplementary.pdf
